# Supplementary material for: Induction of Multiple Alternative Mitogenic Signaling Pathways Accompanies the Emergence of Drug-Tolerant Cancer Cells
Source: Cancers (Basel). 2024 Feb 29;16(5):1001. doi: 10.3390/cancers16051001 (PMC10930612; doi:10.3390/cancers16051001)
Supplement: Supplementary file 1 [file cancers-16-01001-s001.zip]

Archive with 1 entries (1 files):
- cancers-2874917-supplementary.pdf
